# Supplementary material for: The Randomized, Multicenter, Open-Label, Controlled POLBOS 3 Trial Comparing Regular Drug-Eluting Stents and the Sirolimus-Eluting BiOSS LIM C Dedicated Coronary Bifurcation Stent: Four-Year Results
Source: Biomedicines. 2024 Apr 23;12(5):938. doi: 10.3390/biomedicines12050938 (PMC11118130; doi:10.3390/biomedicines12050938)
Supplement: Supplementary file 1 [file biomedicines-12-00938-s001.zip]

Archive with 1 entries (1 files):
- biomedicines-2971077-supplementary.pdf
